# Supplementary material for: Looking at the Nudibranch Family Myrrhinidae (Gastropoda, Heterobranchia) from a Mitochondrial ‘2D Folding Structure’ Point of View
Source: Life (Basel). 2021 Jun 18;11(6):583. doi: 10.3390/life11060583 (PMC8235141; doi:10.3390/life11060583)
Supplement: Supplementary file 1 [file life-11-00583-s001.zip]

Archive with 1 entries (1 files):
- life-1205152-supplementary.pdf
